# Supplementary material for: Regional-scale management maps for forested areas of the Southeastern United States and the US Pacific Northwest
Source: Sci Data. 2018 Aug 28;5:180165. doi: 10.1038/sdata.2018.165 (PMC6111890; doi:10.1038/sdata.2018.165)
Supplement: Supplementary file 1 [file sdata2018165-isa1.zip]

Archive with 3 entries (3 files):
- i_Investigation.txt
- s_study_Marsik.txt
- a_assay_Marsik.txt
