# Supplementary material for: Regional-scale management maps for forested areas of the Southeastern United States and the US Pacific Northwest
Source: Sci Data. 2018 Aug 28;5:180165. doi: 10.1038/sdata.2018.165 (PMC6111890; doi:10.1038/sdata.2018.165)
Supplement: Supplementary file 1 [file sdata2018165-isa1.zip › i_Investigation.txt]

# Investigation File generated for Scientific Data with Investigation File Authoring Tool version 0.1.0 on 18/07/2018 - This metadata file is CC0
ONTOLOGY SOURCE REFERENCE
Term Source Name	GAZ	ENVO	UO	IAO	OBI	ERO	EFO	NCIT
Term Source File	http://data.bioontology.org/ontologies/GAZ	http://data.bioontology.org/ontologies/ENVO	http://data.bioontology.org/ontologies/UO	http://data.bioontology.org/ontologies/IAO	http://data.bioontology.org/ontologies/OBI	http://data.bioontology.org/ontologies/ERO	http://data.bioontology.org/ontologies/EFO	http://data.bioontology.org/ontologies/NCIT
Term Source Version	$Revision: 1.512 $	unknown	2015-02-23	2014-08-18	2014-08-18	2013-08-02	2.97	17.06d
Term Source Description	Gazetteer	Environment Ontology	Units of Measurement Ontology	Information Artifact Ontology	Ontology for Biomedical Investigations	Eagle-I Research Resource Ontology	Experimental Factor Ontology	National Cancer Institute Thesaurus
INVESTIGATION
Investigation Identifier
Investigation Title
Investigation Description
Investigation Submission Date
Investigation Public Release Date
INVESTIGATION PUBLICATIONS
Investigation PubMed ID
Investigation Publication DOI
Investigation Publication Author List
Investigation Publication Title
Investigation Publication Status
Investigation Publication Status Term Accession Number
Investigation Publication Status Term Source REF
INVESTIGATION CONTACTS
Investigation Person Last Name
Investigation Person Mid Initials
Investigation Person First Name
Investigation Person Address
Investigation Person Phone
Investigation Person Fax
Investigation Person Email
Investigation Person Affiliation
Investigation Person Roles
Investigation Person Roles Term Accession Number
Investigation Person Roles Term Source REF
STUDY
Study Identifier	10.1038/sdata.2018.165
Study Title	Regional-scale management maps for forested areas of the Southeastern United States and the US Pacific Northwest
Study Submission Date	15/11/2017
Study Public Release Date	28/08/2018
Study Description	http://www.nature.com/articles/sdata2018165#abstract
Study File Name	s_study_Marsik.txt
Comment[Subject Keywords]	//;//
Comment[Manuscript Licence]	CC BY-4.0
Comment[Experimental Metadata Licence]	CC0
Comment[Supplementary Information File Name]	
Comment[Supplementary Information File Type]	x-zip-compressed
Comment[Supplementary Information File URL]	http://www.nature.com/articles/sdata2018165#supplementary-information
Comment[Data Repository]	PANGAEA
Comment[Data Record Accession]	doi:10.1594/PANGAEA.880304
Comment[Data Record URI]	https://doi.org/10.1594/PANGAEA.880304
STUDY DESIGN DESCRIPTORS
Study Design Type	time series design	data integration objective	source-based data transformation objective
Study Design Type Term Accession Number	OBI:0500020	ERO:0100092	ERO:0100039
Study Design Type Term Source REF	OBI	ERO	ERO
STUDY PUBLICATIONS
Study PubMed ID
Study Publication DOI
Study Publication Author List
Study Publication Title
Study Publication Status
Study Publication Status Term Accession Number
Study Publication Status Term Source REF
STUDY FACTORS
Study Factor Name	data collection date range	geographic location
Study Factor Type	temporal_interval	geographic location
Study Factor Type Term Accession Number	http://www.ifomis.org/bfo/1.1/span#TemporalInterval	GAZ:00000448
Study Factor Type Term Source REF	ERO	OBI
STUDY ASSAYS
Study Assay Measurement Type	land management
Study Assay Measurement Type Term Accession Number	""
Study Assay Measurement Type Term Source REF	""
Study Assay Technology Type	classifier prediction
Study Assay Technology Type Term Accession Number	http://www.ebi.ac.uk/efo/EFO_0000347
Study Assay Technology Type Term Source REF	EFO
Study Assay Technology Platform	""
Study Assay File Name	a_assay_Marsik.txt
STUDY PROTOCOLS
Study Protocol Name	MODIS Data	Additional Covariates	Break Detection, Spectral Entropy and Time Series Decomposition	Training Sample Development	Management Type Classification
Study Protocol Type	selection	Data Source	algorithm	training process	class discovery data transformation
Study Protocol Type Term Accession Number	OBI:0001928	NCIT:C16493	IAO:0000064	OBI:0000939	OBI:0200175
Study Protocol Type Term Source REF	OBI	NCIT	OBI	OBI	OBI
Study Protocol Description					
Study Protocol URI	""	""	""	""	""
Study Protocol Version					
Study Protocol Parameters Name	""	""	""	""	""
Study Protocol Parameters Name Term Accession Number	""	""	""	""	""
Study Protocol Parameters Name Term Source REF	""	""	""	""	""
Study Protocol Components Name	""	""	""	""	""
Study Protocol Components Type	""	""	""	""	""
Study Protocol Components Type Term Accession Number	""	""	""	""	""
Study Protocol Components Type Term Source REF	""	""	""	""	""
STUDY CONTACTS
Study Person Last Name	Marsik	Staub	Kleindl	Hall	Fu	Yang	Stevens	Binford
Study Person First Name	Matthew	Caroline G.	William J.	Jaclyn M.	Chiung-Shiuan	Di	Forrest R.	Michael W.
Study Person Mid Initials								
Study Person Email	mmarsik@ufl.edu	""	""	""	""	""	""	""
Study Person Phone								
Study Person Fax								
Study Person Address								
Study Person Affiliation	Integrated Data Repository, Clinical and Translational Science Institute and UF Health, University of Florida, Gainesville, FL 32610, USA	International Programs, Institute of Food and Agricultural Sciences, University of Florida, Gainesville, FL 32610, USA	Department of Land Resources and Environmental Sciences, Montana State University, Bozeman, MT 59717, USA	Decision Suppor Services, University of Florida Health, Gainesville, FL 32610, USA	Department of Geography, University of Florida, Gainesville, FL 32611, USA	Department of Geography, University of Florida, Gainesville, FL 32611, USA	Department of Geography and Geosciences, University of Louisville, Louisville, KY 40292, USA	Department of Geography, University of Florida, Gainesville, FL 32611, USA
Study Person Roles								
Study Person Roles Term Accession Number								
Study Person Roles Term Source REF								
Comment[Study Person ORCID]							0000-0002-9328-3753	
Comment[Funder]								
Comment[FundRef ID]								
Comment[Funder Term Source REF]								
Comment[Grant Identifier]								
