# Supplementary material for: Regional-scale management maps for forested areas of the Southeastern United States and the US Pacific Northwest
Source: Sci Data. 2018 Aug 28;5:180165. doi: 10.1038/sdata.2018.165 (PMC6111890; doi:10.1038/sdata.2018.165)
Supplement: Supplementary file 1 [file sdata2018165-isa1.zip › s_study_Marsik.txt]

Source Name	Comment[data source URL]	Characteristics[geographical location]	Term Source REF	Term Accession Number	Characteristics[environment type]	Term Source REF	Term Accession Number	Characteristics[Southernmost latitude]	Unit	Term Source REF	Term Accession Number	Characteristics[Northernmost latitude]	Unit	Term Source REF	Term Accession Number	Characteristics[Westernmost longitude]	Unit	Term Source REF	Term Accession Number	Characteristics[Easternmost longitude]	Unit	Term Source REF	Term Accession Number	Protocol REF	Sample Name	Material Type	Term Source REF	Term Accession Number	Factor Value[data collection date range]	Factor Value[geographic location]
MODIS Terra satellite platform enhance vegetation index		contiguous United States of America	GAZ	GAZ:00003937	vegetation layer	ENVO	ENVO:01000355	27.7	degree	UO	UO:0000185	48.2	degree	UO	UO:0000185	-123.8	degree	UO	UO:0000185	-80.8	degree	UO	UO:0000185	MODIS Data	MOD13Q1 data product	data set	IAO	IAO:0000100	2000-02/2015-12	geographic location
Open Street Map	https://www.openstreetmap.org/export	contiguous United States of America	GAZ	GAZ:00003937	road	ENVO	ENVO:00000064																	Additional Covariates	Open Street Map roads	data set	IAO	IAO:0000100		geographic location
USGS Protected Areas Database of the United States	http://gapanalysis.usgs.gov/padus/	contiguous United States of America	GAZ	GAZ:00003937	area of protected biodiversity	ENVO	ENVO:00000358																	Additional Covariates	PADUS	data set	IAO	IAO:0000100	2005/2014	geographic location
National Conservation Easement Database	http://conservationeasement.us/	contiguous United States of America	GAZ	GAZ:00003937	area of protected biodiversity	ENVO	ENVO:00000358																	Additional Covariates	NCED	data set	IAO	IAO:0000100	2014	geographic location
USA Department of Defense	https://catalog.data.gov/dataset/military-installations-ranges-and-training-areas	contiguous United States of America	GAZ	GAZ:00003937	military training area	ENVO	ENVO:00000561																	Additional Covariates	Military installations, Ranges, and Training Areas, Acquisition Technology and Logistics	data set	IAO	IAO:0000100	2013-11	geographic location
United States Military Installations database, Bureau of Transportation Statistics	https://koordinates.com/layer/749-us-military-bases/	contiguous United States of America	GAZ	GAZ:00003937	military training area	ENVO	ENVO:00000561																	Additional Covariates	US Military Bases, Bureau of Transportation Statistics	data set	IAO	IAO:0000100	2014	geographic location
Bureau of Land Management - Surface Management Agency	https://catalog.data.gov/dataset/blm-national-surface-management-agency-area-polygons	contiguous United States of America	GAZ	GAZ:00003937																				Additional Covariates	Bureau of Land Management	data set	IAO	IAO:0000100	2009	geographic location
National Atlas	https://nationalmap.gov/small_scale/mld/fedlanp.html	contiguous United States of America	GAZ	GAZ:00003937																				Additional Covariates	Federal Lands of the United States, USGS	data set	IAO	IAO:0000100	2006	geographic location
US Forest Service Research Data Archive	https://www.fs.usda.gov/rds/archive/Product/RDS-2017-0007	contiguous United States of America	GAZ	GAZ:00003937																				Additional Covariates	Private area owner type classification	data set	IAO	IAO:0000100	2014	geographic location
US Forest Service Research Data Archive	https://data.fs.usda.gov/geodata/edw/edw_resources/shp/S_USA.OtherNationalDesignatedArea.zip	contiguous United States of America	GAZ	GAZ:00003937	area of protected biodiversity	ENVO	ENVO:00000358																	Additional Covariates	Nationally Designated Management and Use Limitations	data set	IAO	IAO:0000100	2015-12	geographic location
US Forest Service Research Data Archive	https://data.fs.usda.gov/geodata/edw/edw_resources/shp/S_USA.RoadCore_FS.zip	contiguous United States of America	GAZ	GAZ:00003937	road	ENVO	ENVO:00000064																	Additional Covariates	National Forest System Roads	data set	IAO	IAO:0000100	2012-06/2015-12	geographic location
US Forest Service Research Data Archive	https://data.fs.usda.gov/geodata/edw/edw_resources/shp/S_USA.RoadlessArea_2001.zip	contiguous United States of America	GAZ	GAZ:00003937	area of protected biodiversity	ENVO	ENVO:00000358																	Additional Covariates	Roadless Areas	data set	IAO	IAO:0000100	2014-12	geographic location
US Forest Service Research Data Archive	https://data.fs.usda.gov/geodata/edw/edw_resources/shp/S_USA.WildScenicRiver.zip	contiguous United States of America	GAZ	GAZ:00003937	river	ENVO	ENVO:00000022																	Additional Covariates	National Wild and Scenic Rivers	data set	IAO	IAO:0000100	2015-12	geographic location
US Forest Service Research Data Archive	http://www.wilderness.net/GIS/Wilderness_Areas.zip	contiguous United States of America	GAZ	GAZ:00003937	area of protected biodiversity	ENVO	ENVO:00000358																	Additional Covariates	Wilderness boundaries	data set	IAO	IAO:0000100	2015-12	geographic location
