# Supplementary material for: Regional-scale management maps for forested areas of the Southeastern United States and the US Pacific Northwest
Source: Sci Data. 2018 Aug 28;5:180165. doi: 10.1038/sdata.2018.165 (PMC6111890; doi:10.1038/sdata.2018.165)
Supplement: Supplementary file 1 [file sdata2018165-isa1.zip › a_assay_Marsik.txt]

Sample Name	Protocol REF	Protocol REF	Protocol REF	Assay Name	Raw Data File	Comment[Data Repository]	Comment[Data Record Accession]	Comment[Data Record URI]
MOD13Q1 data product	Break Detection, Spectral Entropy and Time Series Decomposition	Training Sample Development	Management Type Classification	MOD13Q1 data product	dataset880304.tab	PANGAEA	doi:10.1594/PANGAEA.880304	https://doi.org/10.1594/PANGAEA.880304
Open Street Map roads	Additional Covariates	Training Sample Development	Management Type Classification	Open Street Map roads	dataset880304.tab	PANGAEA	doi:10.1594/PANGAEA.880304	https://doi.org/10.1594/PANGAEA.880304
PADUS	Additional Covariates	Training Sample Development	Management Type Classification	PADUS	dataset880304.tab	PANGAEA	doi:10.1594/PANGAEA.880304	https://doi.org/10.1594/PANGAEA.880304
NCED	Additional Covariates	Training Sample Development	Management Type Classification	NCED	dataset880304.tab	PANGAEA	doi:10.1594/PANGAEA.880304	https://doi.org/10.1594/PANGAEA.880304
Military installations, Ranges, and Training Areas, Acquisition Technology and Logistics	Additional Covariates	Training Sample Development	Management Type Classification	Military installations, Ranges, and Training Areas, Acquisition Technology and Logistics	dataset880304.tab	PANGAEA	doi:10.1594/PANGAEA.880304	https://doi.org/10.1594/PANGAEA.880304
US Military Bases, Bureau of Transportation Statistics	Additional Covariates	Training Sample Development	Management Type Classification	US Military Bases, Bureau of Transportation Statistics	dataset880304.tab	PANGAEA	doi:10.1594/PANGAEA.880304	https://doi.org/10.1594/PANGAEA.880304
Bureau of Land Management	Additional Covariates	Training Sample Development	Management Type Classification	Bureau of Land Management	dataset880304.tab	PANGAEA	doi:10.1594/PANGAEA.880304	https://doi.org/10.1594/PANGAEA.880304
Federal Lands of the United States, USGS	Additional Covariates	Training Sample Development	Management Type Classification	Federal Lands of the United States, USGS	dataset880304.tab	PANGAEA	doi:10.1594/PANGAEA.880304	https://doi.org/10.1594/PANGAEA.880304
Private area owner type classification	Additional Covariates	Training Sample Development	Management Type Classification	Private area owner type classification	dataset880304.tab	PANGAEA	doi:10.1594/PANGAEA.880304	https://doi.org/10.1594/PANGAEA.880304
Nationally Designated Management and Use Limitations	Additional Covariates	Training Sample Development	Management Type Classification	Nationally Designated Management and Use Limitations	dataset880304.tab	PANGAEA	doi:10.1594/PANGAEA.880304	https://doi.org/10.1594/PANGAEA.880304
National Forest System Roads	Additional Covariates	Training Sample Development	Management Type Classification	National Forest System Roads	dataset880304.tab	PANGAEA	doi:10.1594/PANGAEA.880304	https://doi.org/10.1594/PANGAEA.880304
Roadless Areas	Additional Covariates	Training Sample Development	Management Type Classification	Roadless Areas	dataset880304.tab	PANGAEA	doi:10.1594/PANGAEA.880304	https://doi.org/10.1594/PANGAEA.880304
National Wild and Scenic Rivers	Additional Covariates	Training Sample Development	Management Type Classification	National Wild and Scenic Rivers	dataset880304.tab	PANGAEA	doi:10.1594/PANGAEA.880304	https://doi.org/10.1594/PANGAEA.880304
Wilderness boundaries	Additional Covariates	Training Sample Development	Management Type Classification	Wilderness boundaries	dataset880304.tab	PANGAEA	doi:10.1594/PANGAEA.880304	https://doi.org/10.1594/PANGAEA.880304
